# Supplementary material for: Birth characteristics and risk of Ewing sarcoma
Source: Cancer Causes Control. 2023 Jun 19;34(10):837–43. doi: 10.1007/s10552-023-01737-4 (PMC10460323; doi:10.1007/s10552-023-01737-4)
Supplement: Supplementary file 1 — Supplementary file1 (XLSX 46 KB) [file 10552_2023_1737_MOESM1_ESM.xlsx]

## Sheet: Supplement Table 1
Supplementary Table 1. Odds ratios for Ewing sarcoma bone tumors in relation to birth characteristics, California, 1978-2015.
		Case	Control		Unadjusted				Adjusted*
		n (%)	n (%)		OR	95% CI	p		OR	95% CI	p
	Overall	435	21750
Sex
	Female	171 (39.3)	10,525 (48.4)		1				1
	Male	264 (60.7)	11,225 (51.6)		1.45	1.19 - 1.76	<.01		1.41	1.16 - 1.72	<.01
Race and ethnicity
	Non-Hispanic White	212 (48.7)	7,989 (36.7)		1	reference			1	reference
	Non-Hispanic Black	4 (0.9)	1,765 (8.1)		0.09	0.03 - 0.23	<.01		0.09	0.03 - 0.25	<.01
	Hispanic	179 (41.1)	9,593 (44.1)		0.7	0.58 - 0.86	<.01		0.84	0.65 - 1.08	0.16
	Non-Hispanic Asian	36 (8.3)	2,094 (9.6)		0.65	0.45 - 0.93	0.02		0.8	0.54 - 1.20	0.29
	Other	4 (0.9)	309 (1.4)		0.49	0.18 - 1.32	0.16		0.54	0.20 - 1.48	0.23
Birth weight (grams)
	250-2499	20 (4.6)	1,293 (5.9)		0.82	0.52 - 1.32	0.42		0.91	0.54 - 1.56	0.74
	2500-2999	51 (11.7)	3,383 (15.6)		0.8	0.58 - 1.10	0.18		0.86	0.62 - 1.18	0.34
	3000-3499	155 (35.6)	8,255 (38.0)		1	reference			1	reference
	3500-3999	147 (33.8)	6,447 (29.6)		1.21	0.97 - 1.53	0.09		1.12	0.89 - 1.41	0.34
	>=4000	62 (14.3)	2,372 (10.9)		1.39	1.03 - 1.88	0.03		1.21	0.89 - 1.64	0.22
	Every 100 g				1.03	1.01 - 1.05	<.01		1.02	1.00 - 1.04	0.1
	Every 500 g				1.15	1.06 - 1.26	<.01		1.08	0.98 - 1.19	0.1
Gestational age (weeks)
	22-36	29 (6.7)	1,961 (9.0)		0.72	0.49 - 1.06	0.1		0.81	0.53 - 1.24	0.33
	37-41	332 (76.3)	16,218 (74.6)		1	reference			1	reference
	42-44	47 (10.8)	2,086 (9.6)		1.1	0.81 - 1.50	0.54		1.09	0.80 - 1.49	0.58
	Unknown	27 (6.2)	1,485 (6.8)		0.89	0.60 - 1.32	0.56		0.92	0.62 - 1.37	0.69
Birth plurality
	Singleton	423 (97.2)	21,237 (97.6)		1	reference			1	reference
	Multiple	12 (2.8)	513 (2.4)		1.17	0.66 - 2.10	0.59		1.46	0.77 - 2.75	0.24
Birth order
	1st	161 (37.0)	8,791 (40.4)		1	reference			1	reference
	2nd	166 (38.2)	6,879 (31.6)		1.32	1.06 - 1.64	0.01		1.33	1.05 - 1.68	0.02
	3rd and higher	108 (24.8)	6,080 (28.0)		0.97	0.76 - 1.24	0.81		0.99	0.75 - 1.32	0.97
Mode of delivery
	Vaginal	344 (79.1)	16,988 (78.1)		1	reference			1	reference
	Cesarean	91 (20.9)	4,762 (21.9)		0.94	0.75 - 1.19	0.63		1.01	0.77 - 1.32	0.94
Year of birth
	1978-1984	74 (17.0)	3,700 (17.0)		1	0.73 - 1.36	1		1.03	0.55 - 1.94	0.92
	1985-1990	88 (20.2)	4,400 (20.2)		1	0.74 - 1.34	1		1.03	0.56 - 1.91	0.92
	1991-1996	93 (21.4)	4,650 (21.4)		1	reference			1	reference
	1997-2014	180 (41.4)	9,000 (41.4)		1	0.78 - 1.29	1		1	0.77 - 1.30	0.99
Maternal age (years)
	<20	43 (9.9)	2,538 (11.7)		0.78	0.55 - 1.10	0.16		0.88	0.60 - 1.29	0.5
	20-24	99 (22.8)	5,768 (26.5)		0.79	0.61 - 1.03	0.08		0.82	0.63 - 1.07	0.15
	25-29	136 (31.3)	6,263 (28.8)		1	reference			1	reference
	30-34	107 (24.6)	4,753 (21.9)		1.04	0.80 - 1.34	0.78		1.02	0.78 - 1.32	0.91
	>=35	50 (11.5)	2,428 (11.2)		0.95	0.68 - 1.32	0.75		0.96	0.68 - 1.35	0.8
Maternal education (years)
	<9	31 (7.1)	1,811 (8.3)		1.02	0.67 - 1.56	0.93		1.21	0.77 - 1.92	0.4
	9-11	49 (11.3)	2,436 (11.2)		1.2	0.83 - 1.73	0.34		1.35	0.92 - 1.99	0.12
	12	69 (15.9)	4,113 (18.9)		1	reference			1	reference
	13-15	63 (14.5)	2,571 (11.8)		1.46	1.03 - 2.06	0.03		1.37	0.97 - 1.95	0.08
	>=16	57 (13.1)	2,469 (11.4)		1.38	0.97 - 1.96	0.08		1.13	0.78 - 1.66	0.51
	Unknown	166 (38.2)	8,350 (38.4)		1.18	0.89 - 1.57	0.24		1.09	0.58 - 2.05	0.79
	Continous				1.09	0.99 - 1.20	0.08		1.01	0.89 - 1.14	0.92
Mother's place of birth
	United States	290 (66.7)	13,213 (60.7)		1	reference			1	reference
	Foreign	145 (33.3)	8,537 (39.3)		0.77	0.63 - 0.95	0.01		0.77	0.60 - 1.00	0.05
Maternal history of miscarriage/stillbirth
	No	356 (81.8)	17,963 (82.6)		1	reference			1	reference
	Yes	79 (18.2)	3,758 (17.3)		1.06	0.83 - 1.36	0.64		1.02	0.79 - 1.31	0.9
	Unknown	0	29 (0.1)		NA	NA	NA		NA	NA	NA
Maternal complication during pregnancy
	No	360 (82.8)	18,116 (83.3)		1	reference			1	reference
	Yes	67 (15.4)	3,226 (14.8)		1.05	0.80 - 1.36	0.74		1.1	0.83 - 1.45	0.52
	Unknown	8 (1.8)	408 (1.9)		0.99	0.49 - 2.00	0.97		0.72	0.09 - 5.67	0.76
Maternal history of cesarean delivery
	No	401 (92.2)	19,610 (90.2)		1	reference			1	reference
	Yes	27 (6.2)	1,798 (8.3)		0.73	0.50 - 1.09	0.12		0.65	0.41 - 1.02	0.06
	Unknown	7 (1.6)	342 (1.6)		1	0.47 - 2.13	1		1.35	0.16 - 11.37	0.78
*The adjusted odds ratios were derived from multivariable logistic regression models in which all the variables listed in the table were included simultaneously.

## Sheet: Supplement Table 2
Supplementary Table 2. Odds ratios for Ewing sarcoma soft tissue tumors in relation tobirth characteristics, California, 1978-2015.
		Case	Control		Unadjusted				Adjusted*
		n (%)	n (%)		OR	95% CI	p		OR	95% CI	p
	Overall	121	6050
Sex
	Female	61 (50.4)	2,871 (47.5)		1	reference			1	reference
	Male	60 (49.6)	3,179 (52.5)		0.89	0.62 - 1.27	0.52		0.88	0.61 - 1.27	0.49
Race/ethnicity
	Non-Hispanic White	55 (45.5)	2,152 (35.6)		1	reference			1	reference
	Non-Hispanic Black	0	473 (7.8)		NA	NA	NA		NA	NA	NA
	Hispanic	59 (48.8)	2,717 (44.9)		0.85	0.59 - 1.23	0.39		0.74	0.46 - 1.20	0.22
	Non-Hispanic Asian	5 (4.1)	619 (10.2)		0.32	0.13 - 0.79	0.01		0.27	0.10 - 0.71	<.01
	Other	2 (1.7)	89 (1.5)		0.88	0.21 - 3.66	0.86		0.87	0.20 - 3.74	0.85
Birth weight (grams)
	250-2499	5 (4.1)	359 (5.9)		0.68	0.27 - 1.71	0.41		0.55	0.19 - 1.58	0.27
	2500-2999	18 (14.9)	906 (15.0)		0.97	0.56 - 1.67	0.9		0.94	0.53 - 1.64	0.82
	3000-3499	47 (38.8)	2,283 (37.7)		1	reference			1	reference
	3500-3999	35 (28.9)	1,834 (30.3)		0.93	0.60 - 1.44	0.74		0.9	0.57 - 1.40	0.63
	>=4000	16 (13.2)	668 (11.0)		1.16	0.66 - 2.07	0.61		1.14	0.63 - 2.04	0.67
	Every 100 g				1.02	0.98 - 1.05	0.3		1.02	0.98 - 1.06	0.28
	Every 500 g				1.09	0.93 - 1.28	0.3		1.1	0.92 - 1.32	0.28
Gestational age (weeks)
	22-36	13 (10.7)	524 (8.7)		1.26	0.70 - 2.27	0.44		1.52	0.79 - 2.93	0.21
	37-41	89 (73.6)	4,515 (74.6)		1	reference			1	reference
	42-44	9 (7.4)	581 (9.6)		0.79	0.39 - 1.57	0.49		0.76	0.38 - 1.52	0.44
	Unknown	10 (8.3)	430 (7.1)		1.18	0.61 - 2.29	0.62		1.18	0.60 - 2.32	0.62
Birth plurality
	Singleton	118 (97.5)	5,908 (97.7)		1	reference			1	reference
	Multiple	3 (2.5)	142 (2.3)		1.06	0.33 - 3.37	0.92		1.04	0.29 - 3.74	0.96
Birth order
	1st	50 (41.3)	2,395 (39.6)		1	reference			1	reference
	2nd	34 (28.1)	1,904 (31.5)		0.86	0.55 - 1.33	0.49		0.84	0.52 - 1.35	0.47
	3rd and higher	37 (30.6)	1,751 (28.9)		1.01	0.66 - 1.56	0.96		1.04	0.62 - 1.75	0.88
Mode of delivery
	Vaginal	90 (74.4)	4,739 (78.3)		1	reference			1	reference
	Cesarean	31 (25.6)	1,311 (21.7)		1.25	0.82 - 1.88	0.3		1.11	0.67 - 1.82	0.69
Year of birth
	1978-1984	17 (14.0)	850 (14.0)		1	0.55 - 1.83	1		1.05	0.33 - 3.32	0.93
	1985-1990	23 (19.0)	1,150 (19.0)		1	0.58 - 1.74	1		1.03	0.34 - 3.08	0.96
	1991-1996	29 (24.0)	1,450 (24.0)		1	reference			1	reference
	1997-2014	52 (43.0)	2,600 (43.0)		1	0.63 - 1.58	1		0.98	0.61 - 1.58	0.93
Maternal age (years)
	<20	13 (10.7)	656 (10.8)		1.17	0.61 - 2.26	0.63		1.29	0.63 - 2.67	0.49
	20-24	35 (28.9)	1,617 (26.7)		1.28	0.78 - 2.10	0.32		1.33	0.80 - 2.22	0.27
	25-29	30 (24.8)	1,777 (29.4)		1	reference			1	reference
	30-34	32 (26.4)	1,301 (21.5)		1.46	0.88 - 2.41	0.14		1.42	0.85 - 2.39	0.18
	>=35	11 (9.1)	699 (11.6)		0.93	0.46 - 1.87	0.84		0.88	0.42 - 1.81	0.72
Maternal education (years)
	<9	10 (8.3)	570 (9.4)		1.15	0.53 - 2.51	0.72		1	0.44 - 2.29	1
	9-11	19 (15.7)	719 (11.9)		1.74	0.90 - 3.33	0.1		1.65	0.84 - 3.26	0.15
	12	18 (14.9)	1,182 (19.5)		1	reference			1	reference
	13-15	18 (14.9)	813 (13.4)		1.45	0.75 - 2.81	0.27		1.5	0.77 - 2.93	0.23
	>=16	15 (12.4)	716 (11.8)		1.38	0.69 - 2.75	0.37		1.38	0.65 - 2.90	0.4
	Unknown	41 (33.9)	2,050 (33.9)		1.31	0.75 - 2.30	0.34		1.27	0.41 - 3.94	0.68
	Continous				1.01	0.85 - 1.20	0.91		1.09	0.86 - 1.37	0.47
Mother's place of birth
	United States	68 (56.2)	3,492 (57.7)		1	reference			1	reference
	Foreign	53 (43.8)	2,558 (42.3)		1.06	0.74 - 1.53	0.74		1.28	0.81 - 2.02	0.29
Maternal history of miscarriage/stillbirth
	No	103 (85.1)	5,064 (83.7)		1	reference			1	reference
	Yes	18 (14.9)	973 (16.1)		0.91	0.55 - 1.51	0.71		0.9	0.54 - 1.51	0.69
	Unknown	0	13 (0.2)		NA	NA	NA		NA	NA	NA
Maternal complication during pregnancy
	No	95 (78.5)	4,953 (81.9)		1	reference			1	reference
	Yes	23 (19.0)	946 (15.6)		1.27	0.80 - 2.01	0.31		1.25	0.77 - 2.04	0.37
	Unknown	3 (2.5)	151 (2.5)		1.04	0.32 - 3.31	0.95		1.8	0.18 - 18.08	0.62
Maternal history of cesarean delivery
	No	105 (86.8)	5,412 (89.5)		1	reference			1	reference
	Yes	14 (11.6)	512 (8.5)		1.41	0.80 - 2.48	0.23		1.31	0.65 - 2.61	0.45
	Unknown	2 (1.7)	126 (2.1)		0.82	0.20 - 3.35	0.78		0.47	0.04 - 5.66	0.55
*The adjusted odds ratios were derived from multivariable logistic regression models in which all the variables listed in the table were included simultaneously.

## Sheet: Supplemental Table 3
Suppmlemental Table 3. Odds ratios for localized or regional Ewing sarcoma in relation to birth characteristics, California, 1978-2015.
		Case	Control		Unadjusted				Adjusted*
		n (%)	n (%)		OR	95% CI	p		OR	95% CI	p
Overall		352	17600
Sex
	Female	146 (41.5)	8,447 (48.0)		1	reference			1	reference
	Male	206 (58.5)	9,153 (52.0)		1.3	1.05 - 1.61	0.02		1.3	1.04 - 1.61	0.02
Race and ethnicity
	Non-Hispanic White	170 (48.3)	6,459 (36.7)		1	reference			1	reference
	Non-Hispanic Black	2 (0.6)	1,391 (7.9)		0.05	0.01 - 0.22	<.01		0.06	0.01 - 0.24	<.01
	Hispanic	148 (42.0)	7,787 (44.2)		0.72	0.58 - 0.90	<.01		0.91	0.70 - 1.20	0.52
	Non-Hispanic Asian	27 (7.7)	1,701 (9.7)		0.6	0.40 - 0.91	0.02		0.77	0.49 - 1.22	0.27
	Other	5 (1.4)	262 (1.5)		0.73	0.30 - 1.78	0.48		0.82	0.33 - 2.05	0.68
Birth weight (grams)
	250-2499	17 (4.8)	1,024 (5.8)		0.84	0.50 - 1.39	0.49		0.96	0.54 - 1.71	0.89
	2500-2999	46 (13.1)	2,647 (15.0)		0.88	0.62 - 1.23	0.45		0.94	0.67 - 1.33	0.74
	3000-3499	133 (37.8)	6,708 (38.1)		1	reference			1	reference
	3500-3999	113 (32.1)	5,288 (30.0)		1.08	0.84 - 1.39	0.56		1	0.77 - 1.29	0.97
	>=4000	43 (12.2)	1,933 (11.0)		1.12	0.79 - 1.59	0.52		0.98	0.69 - 1.40	0.91
	Every 100 g				1.02	1.00- 1.04	0.07		1.005	0.98 -1.03	0.67
	Every 500 g				1.09	0.99- 1.20	0.07		1.023	0.92 -1.14	0.67
Gestational age (weeks)
	22-36	24 (6.8)	1,610 (9.1)		0.72	0.47 - 1.10	0.13		0.75	0.47 - 1.19	0.22
	37-41	271 (77.0)	13,113 (74.5)		1	reference			1	reference
	42-44	36 (10.2)	1,676 (9.5)		1.04	0.73 - 1.48	0.83		1.06	0.74 - 1.51	0.75
	Unknown	21 (6.0)	1,201 (6.8)		0.85	0.54 - 1.32	0.46		0.87	0.55 - 1.37	0.55
Birth plurality
	Singleton	343 (97.4)	17,203 (97.7)		1	reference			1	reference
	Multiple	9 (2.6)	397 (2.3)		1.14	0.58 - 2.22	0.71		1.2	0.58 - 2.47	0.63
Birth order
	1st	140 (39.8)	7,062 (40.1)		1	reference			1	reference
	2nd	124 (35.2)	5,543 (31.5)		1.13	0.88 - 1.44	0.33		1.14	0.88 - 1.48	0.32
	3rd and higher	88 (25.0)	4,995 (28.4)		0.89	0.68 - 1.16	0.39		0.92	0.67 - 1.26	0.6
Mode of delivery
	Vaginal	270 (76.7)	13,763 (78.2)		1	reference			1	reference
	Cesarean	82 (23.3)	3,837 (21.8)		1.09	0.85 - 1.40	0.5		1.13	0.85 - 1.51	0.4
Year of birth
	1978-1982	65 (18.5)	3,250 (18.5)		1	0.72 - 1.40	1		1.02	0.51 - 2.04	0.95
	1983-1987	60 (17.0)	3,000 (17.0)		1	0.71 - 1.41	1		1.02	0.51 - 2.02	0.96
	1988-1992	75 (21.3)	3,750 (21.3)		1	reference			1	reference
	1993-2014	152 (43.2)	7,600 (43.2)		1	0.76 - 1.32	1		0.99	0.74 - 1.32	0.95
Maternal age (years)
	<20	33 (9.4)	2,015 (11.4)		0.76	0.52 - 1.13	0.18		0.75	0.49 - 1.16	0.19
	20-24	83 (23.6)	4,726 (26.9)		0.82	0.61 - 1.09	0.18		0.82	0.60 - 1.10	0.18
	25-29	108 (30.7)	5,044 (28.7)		1	reference			1	reference
	30-34	88 (25.0)	3,790 (21.5)		1.08	0.82 - 1.44	0.58		1.09	0.81 - 1.45	0.58
	>=35	40 (11.4)	2,025 (11.5)		0.92	0.64 - 1.33	0.67		0.97	0.66 - 1.42	0.86
Maternal education (years)
	<9	19 (5.4)	1,544 (8.8)		0.74	0.44 - 1.25	0.27		0.9	0.52 - 1.57	0.71
	9-11	48 (13.6)	2,016 (11.5)		1.44	0.98 - 2.12	0.07		1.64	1.10 - 2.46	0.02
	12	57 (16.2)	3,445 (19.6)		1	reference			1	reference
	13-15	54 (15.3)	2,172 (12.3)		1.5	1.03 - 2.19	0.03		1.42	0.97 - 2.07	0.07
	>=16	47 (13.4)	2,057 (11.7)		1.38	0.93 - 2.04	0.1		1.12	0.74 - 1.71	0.58
	Unknown	127 (36.1)	6,366 (36.2)		1.21	0.88 - 1.65	0.24		1.14	0.57 - 2.29	0.71
	Continous (exclude unknown)				1.11	1.00 - 1.23	0.05		1.032	0.90 -1.19	0.65
Mother's place of birth
	United States	240 (68.2)	10,612 (60.3)		1	reference			1	reference
	Foreign	112 (31.8)	6,988 (39.7)		0.71	0.57 - 0.89	<.01		0.71	0.54 - 0.94	0.02
Maternal history of miscarriage/stillbirth
	No	291 (82.7)	14,597 (82.9)		1	reference			1	reference
	Yes	61 (17.3)	2,980 (16.9)		1.03	0.78 - 1.36	0.85		0.97	0.73 - 1.29	0.85
	Unknown	0	23 (0.1)		NA	NA	0.98		NA	NA	0.98
Maternal complication during pregnancy
	No	284 (80.7)	14,582 (82.9)		1	reference			1	reference
	Yes	60 (17.0)	2,612 (14.8)		1.18	0.89 - 1.56	0.25		1.2	0.89 - 1.62	0.23
	Unknown	8 (2.3)	406 (2.3)		1.01	0.50 - 2.06	0.97		0.74	0.09 - 5.88	0.77
Maternal history of cesarean delivery
	No	320 (90.9)	15,792 (89.7)		1	reference			1	reference
	Yes	25 (7.1)	1,466 (8.3)		0.84	0.56 - 1.27	0.41		0.71	0.44 - 1.14	0.15
	Unknown	7 (2.0)	342 (1.9)		1.01	0.47 - 2.15	0.98		1.45	0.17 - 12.24	0.73
*The adjusted odds ratios were derived from multivariable logistic regression models in which all the variables listed in the table
were included simultaneously.
NA: Odds ratio was unevaluable due to the lack of cases with “unknown” maternal history of miscarriage or stillbirth.

## Sheet: Supplemental Table 4
Supplemental Table 4. Odds ratios for metastatic Ewing sarcoma in relation to birth characteristics, California, 1978-2015.
		Case	Control		Unadjusted				Adjusted*
		n (%)	n (%)		OR	95% CI	p		OR	95% CI	p
Overall		182	9100
Sex
	Female	78 (42.9)	4,374 (48.1)		1	reference			1	reference
	Male	104 (57.1)	4,726 (51.9)		1.23	0.92 - 1.66	0.16		1.18	0.88 - 1.60	0.27
Race and ethnicity
	Non-Hispanic White	84 (46.2)	3,253 (35.7)		1	reference			1	reference
	Non-Hispanic Black	2 (1.1)	752 (8.3)		0.1	0.03 - 0.42	<.01		0.11	0.03 - 0.46	<.01
	Hispanic	83 (45.6)	4,073 (44.8)		0.79	0.58 - 1.07	0.13		0.62	0.41 - 0.94	0.02
	Non-Hispanic Asian	12 (6.6)	905 (9.9)		0.51	0.28 - 0.94	0.03		0.4	0.20 - 0.78	<.01
	Other	1 (0.5)	117 (1.3)		0.33	0.05 - 2.40	0.27		0.3	0.04 - 2.20	0.23
Birth weight (grams)
	250-2499	7 (3.8)	559 (6.1)		0.67	0.31 - 1.47	0.32		0.61	0.25 - 1.47	0.27
	2500-2999	19 (10.4)	1,466 (16.1)		0.69	0.41 - 1.16	0.17		0.71	0.42 - 1.21	0.21
	3000-3499	64 (35.2)	3,427 (37.7)		1	reference			1	reference
	3500-3999	64 (35.2)	2,682 (29.5)		1.28	0.90 - 1.81	0.17		1.22	0.86 - 1.74	0.27
	>=4000	28 (15.4)	966 (10.6)		1.55	0.99 - 2.43	0.06		1.42	0.90 - 2.25	0.13
	Every 100 g				1.04	1.01 - 1.07	<.01		1.035	1.01 -1.07	0.02
	Every 500 g				1.22	1.07 - 1.39	<.01		1.187	1.03 -1.37	0.02
Gestational age (weeks)
	22-36	16 (8.8)	786 (8.6)		1.04	0.62 - 1.76	0.88		1.45	0.81 - 2.59	0.21
	37-41	133 (73.1)	6,805 (74.8)		1	reference			1	reference
	42-44	17 (9.3)	862 (9.5)		1.01	0.61 - 1.68	0.97		0.99	0.59 - 1.66	0.97
	Unknown	16 (8.8)	647 (7.1)		1.27	0.75 - 2.14	0.38		1.31	0.77 - 2.24	0.32
Birth plurality
	Singleton	178 (97.8)	8,860 (97.4)		1	reference			1	reference
	Multiple	4 (2.2)	240 (2.6)		0.83	0.31 - 2.25	0.71		1.16	0.39 - 3.47	0.79
Birth order
	1st	62 (34.1)	3,655 (40.2)		1	reference			1	reference
	2nd	67 (36.8)	2,889 (31.7)		1.37	0.96 - 1.94	0.08		1.35	0.93 - 1.97	0.12
	3rd and higher	53 (29.1)	2,556 (28.1)		1.22	0.84 - 1.77	0.29		1.24	0.80 - 1.91	0.34
Mode of delivery
	Vaginal	145 (79.7)	7,112 (78.2)		1	reference			1	reference
	Cesarean	37 (20.3)	1,988 (21.8)		0.91	0.63 - 1.31	0.62		0.91	0.59 - 1.40	0.67
Year of birth
	1978-1982	19 (10.4)	950 (10.4)		1	0.58 - 1.73	1		1.02	0.36 - 2.84	0.98
	1983-1987	48 (26.4)	2,400 (26.4)		1	0.66 - 1.52	1		1.03	0.40 - 2.65	0.95
	1988-1992	42 (23.1)	2,100 (23.1)		1	reference			1	reference
	1993-2014	73 (40.1)	3,650 (40.1)		1	0.68 - 1.47	1		1.01	0.68 - 1.50	0.95
Maternal age (years)
	<20	18 (9.9)	1,034 (11.4)		0.88	0.51 - 1.51	0.64		1.26	0.70 - 2.29	0.44
	20-24	46 (25.3)	2,374 (26.1)		0.98	0.66 - 1.46	0.91		1.1	0.73 - 1.66	0.65
	25-29	53 (29.1)	2,674 (29.4)		1	reference			1	reference
	30-34	46 (25.3)	2,027 (22.3)		1.14	0.77 - 1.71	0.51		1.07	0.71 - 1.62	0.73
	>=35	19 (10.4)	991 (10.9)		0.97	0.57 - 1.64	0.9		0.9	0.52 - 1.57	0.72
Maternal education (years)
	<9	20 (11.0)	775 (8.5)		1.46	0.82 - 2.58	0.2		1.23	0.67 - 2.27	0.5
	9-11	17 (9.3)	1,033 (11.4)		0.93	0.51 - 1.69	0.81		0.89	0.48 - 1.65	0.7
	12	30 (16.5)	1,694 (18.6)		1	reference			1	reference
	13-15	23 (12.6)	1,109 (12.2)		1.17	0.68 - 2.03	0.57		1.19	0.68 - 2.08	0.55
	>=16	23 (12.6)	1,014 (11.1)		1.28	0.74 - 2.22	0.38		1.22	0.68 - 2.21	0.5
	Unknown	69 (37.9)	3,475 (38.2)		1.12	0.73 - 1.73	0.6		1.02	0.39 - 2.72	0.96
	Continous (exclude unknown)				1	0.87 - 1.16	0.95		1.051	0.87 -1.27	0.61
Mother's place of birth
	United States	100 (54.9)	5,459 (60.0)		1	reference			1	reference
	Foreign	82 (45.1)	3,641 (40.0)		1.23	0.92 - 1.65	0.17		1.53	1.03 - 2.25	0.03
Maternal history of miscarriage/stillbirth
	No	149 (81.9)	7,526 (82.7)		1	reference			1	reference
	Yes	33 (18.1)	1,557 (17.1)		1.07	0.73 - 1.57	0.73		1.04	0.70 - 1.54	0.84
	Unknown	0	17 (0.2)		NA	NA	0.98		NA	NA	0.98
Maternal complication during pregnancy
	No	152 (83.5)	7,546 (82.9)		1	reference			1	reference
	Yes	27 (14.8)	1,401 (15.4)		0.96	0.63 - 1.45	0.83		1	0.64 - 1.54	0.99
	Unknown	3 (1.6)	153 (1.7)		0.97	0.31 - 3.09	0.96		2.34	0.24 - 22.70	0.46
Maternal history of cesarean delivery
	No	164 (90.1)	8,206 (90.2)		1	reference			1	reference
	Yes	16 (8.8)	768 (8.4)		1.04	0.62 - 1.75	0.88		1.04	0.56 - 1.93	0.91
	Unknown	2 (1.1)	126 (1.4)		0.79	0.19 - 3.24	0.75		0.29	0.02 - 3.50	0.33
*The adjusted odds ratios were derived from multivariable logistic regression models in which all the variables listed in the table
were included simultaneously.
NA: Odds ratio was unevaluable due to the lack of cases with “unknown” maternal history of miscarriage or stillbirth.
